# Supplementary material for: A Real-World Cost-Effectiveness Study Evaluating Imaging Strategies for the Diagnostic Workup of Renal Colic in the Emergency Department
Source: Medicina (Kaunas). 2023 Feb 28;59(3):475. doi: 10.3390/medicina59030475 (PMC10058030; doi:10.3390/medicina59030475)
Supplement: Supplementary file 1 [file medicina-59-00475-s001.zip]

Archive with 1 entries (1 files):
- medicina-2190111-supplementary.pdf
